# Supplementary material for: Simultaneous Production of Cellulose Nitrates and Bacterial Cellulose from Lignocellulose of Energy Crop
Source: Polymers (Basel). 2023 Dec 21;16(1):42. doi: 10.3390/polym16010042 (PMC10780700; doi:10.3390/polym16010042)
Supplement: Supplementary file 1 [file polymers-16-00042-s001.zip]

Archive with 1 entries (1 files):
- polymers-2768095-supplementary.pdf
